# Supplementary material for: Human macrophages infected with Egyptian Rousette bat-isolated Marburg virus display inter-individual susceptibility and antiviral responsiveness
Source: Npj Viruses. 2024 May 2;2:19. doi: 10.1038/s44298-024-00027-3 (PMC11721647; doi:10.1038/s44298-024-00027-3)
Supplement: Supplementary file 2 — Supplementary Table1 [file 44298_2024_27_MOESM2_ESM.xlsx]

## Sheet: DEG responder vs non-responder
upregulated >2 log2 Fold Change							downregulated < 2 log2 Fold Change
Gene ID	baseMean	log2FoldChange	lfcSE	stat	pvalue	padj	Gene ID	baseMean	log2FoldChange	lfcSE	stat	pvalue	padj
ACHE	48.3375	3.06157	1.00955	3.0326	0.00242454	0.0461854	ABCB11	13.5656	-2.45942	0.80306	-3.06256	0.00219451	0.0432
ACRBP	90.0863	2.51306	0.749068	3.35492	0.000793893	0.0212061	ABCG2	925.605	-3.43257	0.751521	-4.5675	4.93583e-06	0.000407067
ADAM8	4820.87	2.27272	0.321842	7.06162	1.64577e-12	9.45922e-10	ADORA1	59.1735	-2.00995	0.50994	-3.94155	8.09556e-05	0.00370705
ADGRE1	335.772	4.62367	0.901824	5.12703	2.94355e-07	4.12295e-05	AMOTL1	139.497	-2.19909	0.552162	-3.98269	6.81383e-05	0.0032265
AGAP7P	13.3561	5.55611	1.85284	2.9987	0.00271136	0.0497715	ANGPT4	147.418	-3.64817	0.783784	-4.65456	3.24665e-06	0.000301364
AIF1	1982.33	2.28137	0.398637	5.72293	1.04703e-08	2.15455e-06	ANKRD13B	21.8574	-2.12251	0.6236	-3.40363	0.000664961	0.0185654
ALOX5	1088.81	2.97659	0.706385	4.21383	2.51074e-05	0.00147355	ANKS6	202.368	-2.10322	0.562254	-3.74069	0.000183513	0.00706841
ASMTL_1	50.382	3.63714	1.06467	3.4162	0.000635012	0.0179396	ARHGEF28	165.891	-2.7242	0.884824	-3.07881	0.00207829	0.0418369
BAG6_1	99.8321	22.5051	4.40789	5.10563	3.29693e-07	4.46774e-05	ARHGEF34P	106.791	-2.78867	0.898613	-3.10331	0.00191372	0.0395755
BAG6_5	40.944	20.607	4.40863	4.67425	2.95036e-06	0.000282668	ARHGEF35-AS1	17.4745	-3.6448	0.976981	-3.73067	0.000190969	0.00726727
BAG6_6	90.9116	22.509	4.40794	5.10646	3.28251e-07	4.46774e-05	ARHGEF5	266.732	-2.71902	0.49472	-5.49608	3.88324e-08	6.74227e-06
C1QTNF1	1105.75	7.20115	1.96906	3.65715	0.000255031	0.00894916	ATP9A	1234.78	-2.3215	0.571104	-4.06493	4.8047e-05	0.00247175
C3AR1	3283.96	3.04205	0.764096	3.98124	6.85576e-05	0.00323716	BEX2	25.2506	-2.8507	0.692083	-4.11901	3.80499e-05	0.00206226
CADM1	128.025	3.11502	0.845297	3.68512	0.000228593	0.00827727	BMX	18.864	-4.41153	0.90535	-4.87274	1.1006e-06	0.000123951
CASP5	30.3684	3.59447	1.17273	3.06505	0.00217634	0.0430311	BRSK2	47.8712	-2.96963	0.725281	-4.09446	4.2316e-05	0.00223203
CCDC170	207.297	4.47414	0.745042	6.00522	1.91078e-09	5.22114e-07	C1orf115	200.79	-2.41354	0.319954	-7.54338	4.57947e-14	4.24059e-11
CCHCR1_3	44.5966	5.52841	1.21109	4.56481	4.99951e-06	0.000407067	CAMK2B	56.8215	-2.91747	0.810092	-3.60141	0.000316499	0.0106291
CCHCR1_4	44.5966	5.52841	1.21109	4.56481	4.99951e-06	0.000407067	CCDC85C	197.271	-2.58263	0.465246	-5.5511	2.83871e-08	5.0877e-06
CCL13	33.9102	4.87735	1.08982	4.47539	7.62729e-06	0.000568107	COCH	38.5625	-2.07758	0.628596	-3.30512	0.000949357	0.024382
CCL18	3265.36	3.34815	0.631926	5.29832	1.1687e-07	1.9098e-05	COL13A1	44.7772	-2.03497	0.490712	-4.14698	3.36885e-05	0.00185933
CCL2	3822.92	3.61407	0.761878	4.74363	2.09919e-06	0.000207038	CTSV	111.554	-2.30203	0.761486	-3.02307	0.00250222	0.0468617
CCL5	2002.05	6.39934	1.79402	3.56704	0.000361033	0.0117031	CYGB	1513.35	-3.20735	0.436083	-7.3549	1.9107e-13	1.51655e-10
CD14	20286.3	3.78126	0.568315	6.65346	2.86278e-11	1.2557e-08	DDO	317.038	-2.0339	0.57823	-3.51746	0.00043569	0.0134483
CD163	12715.5	3.97232	0.763645	5.20179	1.97381e-07	2.91145e-05	DEGS2	218.344	-2.65471	0.654127	-4.0584	4.941e-05	0.00251855
CD163L1	319.569	3.93649	1.05238	3.74054	0.000183623	0.00706841	DHRS9	2382.88	-2.09077	0.544585	-3.83919	0.000123441	0.00520889
CD209	1414.33	2.9913	0.739716	4.04385	5.2581e-05	0.00263982	DNAJB13	20.9907	-2.59511	0.668799	-3.88026	0.000104344	0.00455288
CD300E	3000.82	6.24967	1.36961	4.56311	5.04006e-06	0.000407804	DOK4	21.1337	-2.42154	0.754739	-3.20845	0.00133455	0.0309378
CD300H	37.818	4.9861	1.35352	3.6838	0.00022978	0.00827727	DTX1	77.1244	-2.33653	0.711251	-3.28509	0.00101948	0.0254495
CD38	139.806	5.26294	1.19102	4.41887	9.922e-06	0.000700762	DUSP13	185.019	-2.52818	0.549407	-4.60166	4.19143e-06	0.000356442
CD70	62.5207	3.808	0.842207	4.52145	6.14171e-06	0.000483719	EGFL7	905.554	-2.11656	0.565122	-3.74531	0.000180173	0.00706398
CD80	519.168	3.7549	0.97905	3.83525	0.000125437	0.0052673	ELF5	9.91895	-3.77876	1.19529	-3.16138	0.00157026	0.0347089
CD93	758.467	4.85403	0.974167	4.98275	6.26862e-07	7.68275e-05	EPS8L2	411.783	-2.18609	0.396398	-5.51488	3.49008e-08	6.12344e-06
CDRT4	15.9894	7.28197	1.68162	4.33032	1.48893e-05	0.000958205	F2RL1	59.6332	-2.0822	0.57045	-3.65011	0.000262127	0.00912137
CEACAM19	40.8855	2.43958	0.742159	3.28714	0.0010121	0.0253679	FOLR1	12.2619	-2.57846	0.848255	-3.03973	0.00236794	0.0453957
CEACAM4	33.0817	6.17262	1.0107	6.10729	1.01339e-09	3.12799e-07	FOLR3	1050.06	-4.23477	0.442821	-9.56316	1.14216e-21	4.75936e-18
CFD	2027.54	2.05034	0.595404	3.44361	0.000573995	0.0165812	GFI1	89.3106	-2.05259	0.649658	-3.1595	0.00158042	0.0347786
CFH	9.5492	5.60394	1.64011	3.41681	0.000633596	0.01793	GPA33	183.326	-2.97895	0.595061	-5.00613	5.55352e-07	6.95986e-05
CHST2	2986.92	2.60084	0.826045	3.14855	0.00164085	0.0356116	GPC1	771.867	-2.02969	0.542963	-3.73816	0.000185369	0.00711921
CIDEB_1	16.9428	7.37276	1.71025	4.31092	1.62576e-05	0.00102645	GPC3	49.0027	-2.04442	0.635307	-3.218	0.00129088	0.0302621
CIITA	3150.71	2.07106	0.4667	4.43767	9.09372e-06	0.000658429	GPD1	3267.52	-3.64973	0.651367	-5.60318	2.10452e-08	3.90629e-06
CLEC10A	115.182	2.35802	0.619911	3.80381	0.00014249	0.00579274	GPI_1	932.728	-3.00475	0.89122	-3.3715	0.000747591	0.0201306
CLEC4A	1288.2	3.09536	0.698553	4.4311	9.37538e-06	0.000667816	GPR137C	24.4974	-2.88474	0.828273	-3.48284	0.000496128	0.0149809
CLEC4D	217.969	4.68831	0.935827	5.0098	5.44858e-07	6.88007e-05	GPR3	34.295	-2.49846	0.756947	-3.3007	0.000964425	0.0246518
CLEC4E	2687.98	3.2929	0.852902	3.86082	0.000113005	0.00485456	GREM1-AS1	77.952	-2.36373	0.4522	-5.22718	1.7211e-07	2.60794e-05
CLEC5A	7922.57	2.12749	0.510122	4.17054	3.03878e-05	0.00172868	GSTT2_1	40.3325	-3.75961	1.2091	-3.10941	0.00187459	0.0390082
CMKLR1	3741.59	2.5571	0.531533	4.8108	1.50327e-06	0.000162704	HES2	427.051	-2.2009	0.623117	-3.53208	0.000412311	0.0128938
CRISPLD2	211.767	2.97889	0.800152	3.7229	0.000196946	0.00739346	HILPDA	385.086	-2.4796	0.565285	-4.38646	1.15208e-05	0.000783789
CT75	53.0475	2.79387	0.82574	3.38348	0.000715742	0.0195254	HLA-C_1	8127.07	-3.80141	0.869726	-4.37081	1.23786e-05	0.000822015
CYP3A5	29.3339	5.92205	1.78466	3.31831	0.000905625	0.0235517	HLA-DQA1_1	92.7837	-5.97112	0.644008	-9.2718	1.83024e-20	5.08441e-17
DLEU7	155.552	2.15201	0.607399	3.543	0.000395606	0.012564	HLA-DQA1_5	92.7837	-5.97112	0.644008	-9.2718	1.83024e-20	5.08441e-17
DLL1	356.007	2.82454	0.465956	6.06183	1.34583e-09	4.00577e-07	ID1	50.0843	-2.81717	0.710742	-3.9637	7.37977e-05	0.00342635
EFEMP2	37.8978	2.32218	0.73158	3.1742	0.00150251	0.0335708	IGFL2	12.7802	-2.59021	0.834253	-3.10482	0.00190392	0.0394218
ETV5	961.02	2.03541	0.442993	4.59466	4.33445e-06	0.000366734	INSYN2A	21.1058	-2.50653	0.802314	-3.12412	0.00178336	0.0375791
FCGR1BP	78.3218	2.20691	0.712278	3.09838	0.00194579	0.0400374	KCNA10	244.845	-2.63384	0.652678	-4.03544	5.44999e-05	0.00272794
FCGR1CP	58.8819	3.51272	1.1537	3.04474	0.00232885	0.0449794	KRT1	108.745	-6.68576	1.02004	-6.5544	5.58678e-11	2.16559e-08
FCGR2A	5423.29	2.85417	0.365565	7.80756	5.83066e-15	8.83504e-12	KRT4	16.5622	-3.33526	0.839169	-3.97448	7.05337e-05	0.00329315
FCGR3A	2733.73	2.03697	0.545161	3.73646	0.000186627	0.00713464	KRT78	128.754	-2.70949	0.471154	-5.75075	8.88503e-09	1.87463e-06
FJX1	180.517	2.3872	0.50145	4.76059	1.9303e-06	0.000196124	KRT79	671.443	-2.16042	0.627779	-3.44137	0.000578768	0.0166613
FPR2	761.372	3.93956	0.949055	4.15103	3.30981e-05	0.00184967	KY	113.881	-2.02141	0.406086	-4.97779	6.43137e-07	7.82468e-05
FZD2	251.514	3.67225	0.70095	5.23896	1.61482e-07	2.4922e-05	LINC00475	18.072	-2.15302	0.712937	-3.01993	0.00252834	0.0471918
GABBR1_1	16.9762	3.6569	1.114	3.28267	0.0010283	0.0255643	LINC00520	808.909	-2.12942	0.601101	-3.54254	0.000396291	0.012564
GAL3ST4	121.842	5.13902	1.14187	4.50052	6.77881e-06	0.000522802	LINC02244	3321.24	-2.04616	0.332981	-6.14499	7.99709e-10	2.56338e-07
GAPT	32.2912	5.33217	1.20933	4.40918	1.03762e-05	0.000723642	LINC03015	207.966	-2.16682	0.682188	-3.17627	0.00149181	0.0333766
GCH1	978.615	3.35537	0.876201	3.82946	0.000128427	0.00536495	LOC105369441	13.9883	-3.74308	1.01316	-3.69445	0.000220366	0.00810831
GHRL	22.3266	3.49136	0.869386	4.01589	5.92219e-05	0.00291183	LOC105370062_1	29.0229	-3.89845	0.920868	-4.23345	2.30131e-05	0.00136506
GIMAP6	357.163	3.13293	0.518419	6.04323	1.51058e-09	4.3411e-07	LOC105372879	11.0737	-4.77898	1.06413	-4.49098	7.08976e-06	0.000539598
GIMAP8	819.84	2.8081	0.480229	5.8474	4.99304e-09	1.14005e-06	LOC105374471	29.2787	-5.56818	1.53522	-3.62697	0.00028677	0.00981599
GLIS3	217.366	3.25806	1.02408	3.18146	0.00146536	0.033051	LOC105376587	104.092	-2.12133	0.543057	-3.90628	9.37298e-05	0.004144
GLTPD2	134.428	2.04673	0.5719	3.57882	0.000345144	0.0112652	LOC105378291	89.7344	-4.35042	0.505358	-8.6086	7.39585e-18	1.36971e-14
GOLGA8Q	23.0291	7.80356	1.60359	4.86631	1.13698e-06	0.000127189	LOC107987545	196.834	-2.46092	0.618751	-3.97725	6.97179e-05	0.00326421
GPR132	804.729	2.33659	0.548064	4.26336	2.01375e-05	0.00122949	LOC112267915	371.103	-2.92796	0.396046	-7.39298	1.43569e-13	1.1965e-10
GPR82	159.414	2.20204	0.61974	3.55317	0.000380619	0.0121996	LOC124900867	19.4271	-3.71376	0.851062	-4.36368	1.27895e-05	0.000839273
GPR84	1137.52	3.30531	0.884778	3.73575	0.000187155	0.00713844	LOC124901985	62.4225	-2.73478	0.500537	-5.46369	4.6634e-08	7.93159e-06
HLA-DOA	701.269	5.21447	0.888828	5.86668	4.44607e-09	1.02926e-06	LOC124902491	9.66623	-3.48626	1.12472	-3.09967	0.00193739	0.0399197
HLA-DQA1	4190.43	9.4517	0.953291	9.91482	3.58917e-23	1.99414e-19	LOC124904451	39.2378	-2.82957	0.635863	-4.44996	8.5885e-06	0.000627864
HLA-DQB1	8928.27	7.8236	1.55752	5.02313	5.08367e-07	6.46829e-05	LOC124905331	483.352	-2.56716	0.333591	-7.69554	1.40903e-14	1.8066e-11
HLA-DQB1-AS1	42.5667	4.85427	1.44321	3.36352	0.000769566	0.0206224	LOC613266	89.9491	-2.86106	0.879697	-3.25232	0.00114467	0.0278648
HLA-DRB1	5288.36	10.1274	2.28479	4.43251	9.31421e-06	0.000666306	MGAT3	69.7883	-3.03762	0.817437	-3.71603	0.000202375	0.00758021
HLA-DRB4_1	50.8823	9.19918	1.57978	5.82308	5.77736e-09	1.28396e-06	MME	1426.57	-2.04907	0.616285	-3.32487	0.000884588	0.0231102
HLA-F_3	2317.13	2.22225	0.566618	3.92195	8.78357e-05	0.00394621	MTUS1	357.951	-3.1201	0.780662	-3.99673	6.42226e-05	0.0030926
HMGN2P46	84.0225	3.57005	1.14871	3.10788	0.00188433	0.0390648	NID2	82.4074	-2.35318	0.680689	-3.45705	0.00054613	0.0160262
HPSE	400.125	2.34418	0.742616	3.15665	0.0015959	0.0350007	NIPAL1	94.1705	-3.03246	0.773159	-3.92217	8.77543e-05	0.00394621
HS3ST1	666.85	2.76628	0.631693	4.37914	1.19146e-05	0.000800776	NMB	1396.32	-2.34811	0.415098	-5.65677	1.54252e-08	3.02479e-06
HSPA7	233.178	3.16129	0.785252	4.02583	5.67744e-05	0.00281642	NPAS2	109.241	-5.68464	0.653561	-8.69795	3.37946e-18	7.04111e-15
HTR7	90.8355	2.07492	0.633071	3.27755	0.00104714	0.0259708	OR2A1-AS1	53.8152	-2.42169	0.549953	-4.40345	1.06544e-05	0.000739947
ICAM1	10147.2	2.10171	0.651923	3.22387	0.00126472	0.0297745	OR2A20P	37.0447	-4.59582	0.699912	-6.56628	5.15878e-11	2.14842e-08
IGFN1	76.9924	4.62516	1.27963	3.61445	0.000300988	0.0101762	OR2A7	11.8246	-7.2598	1.57528	-4.60858	4.05426e-06	0.000348332
IGSF21	24.5421	5.23908	1.3044	4.01646	5.90782e-05	0.00291183	OR2A9P	50.0436	-2.6642	0.625339	-4.2604	2.04058e-05	0.00123681
IKBKE-AS1	20.6296	2.73735	0.887144	3.08558	0.00203159	0.0412794	OVOL1	690.388	-2.91862	0.478167	-6.10376	1.03603e-09	3.13972e-07
IL32	180.804	3.29284	1.06726	3.08533	0.00203326	0.0412794	OXT	19.9237	-5.48615	1.28117	-4.28215	1.851e-05	0.00115552
IL4I1	4810.6	2.19429	0.570201	3.84827	0.000118957	0.00504521	P2RX5	28.6086	-2.2066	0.696986	-3.16591	0.00154598	0.0344038
IL6-AS1	10.3071	5.16645	1.64968	3.13179	0.00173744	0.0370329	PCARE	182.229	-4.1584	0.578149	-7.19262	6.35619e-13	4.2378e-10
ITGA4	479.755	2.19797	0.681343	3.22594	0.0012556	0.0296857	PDE6G	193.758	-2.06921	0.604632	-3.42226	0.000621019	0.017634
JAK3	586.651	3.43914	0.916848	3.75105	0.000176096	0.00692257	PHGDH	284.239	-3.29688	0.633788	-5.20186	1.97302e-07	2.91145e-05
KCNMB1	154.347	2.53858	0.697111	3.64157	0.000270983	0.00939032	PLS1	226.272	-2.43475	0.527087	-4.61925	3.85128e-06	0.000337858
KSR1	379.031	2.19194	0.709746	3.08835	0.00201273	0.0409624	PODXL	815.433	-2.47049	0.809656	-3.05129	0.00227862	0.0443693
LENG8_2	240.769	5.79064	1.67307	3.46108	0.000538016	0.0158159	PPP1R11_6	12.0263	-7.28394	1.94602	-3.74299	0.000181844	0.00706521
LENG8_3	240.769	5.79064	1.67307	3.46108	0.000538016	0.0158159	PROC	57.0525	-2.38633	0.77691	-3.07156	0.00212942	0.0422538
LILRA1	346.449	2.75359	0.702951	3.91719	8.95874e-05	0.00400333	PSAT1	400.397	-2.15921	0.620886	-3.47763	0.000505875	0.0151381
LILRA5	580.109	2.23433	0.490277	4.55728	5.18204e-06	0.000415261	PTP4A3_2	18.3148	-4.52383	1.06173	-4.26081	2.0369e-05	0.00123681
LILRB1_2	2772.82	2.51235	0.659175	3.81136	0.000138204	0.00567385	PTPRU	169.702	-3.32917	0.689242	-4.83019	1.36404e-06	0.000149577
LILRB2	4863.03	3.24344	0.46245	7.01361	2.32242e-12	1.29034e-09	PWP2	83.164	-4.53226	1.09076	-4.15513	3.25107e-05	0.00182669
LILRB5	331.169	2.6326	0.732558	3.59371	0.000325999	0.0108242	RAB38	488.798	-2.3352	0.587058	-3.9778	6.95569e-05	0.00326421
LILRB5_3	281.844	6.65344	1.90149	3.49908	0.000466875	0.0142265	RAMP1	105.857	-2.2315	0.70235	-3.17719	0.0014871	0.0333673
LIN7A	102.098	2.03098	0.416526	4.87599	1.08264e-06	0.00012286	RAPGEF3	1476.53	-2.40139	0.332615	-7.21971	5.2098e-13	3.6182e-10
LINC01852	16.4552	4.14545	1.03935	3.98851	6.64884e-05	0.00317544	RASD1	146.913	-2.31885	0.701342	-3.30631	0.000945348	0.0243813
LINC02611	15.2558	5.74975	1.79461	3.20391	0.00135577	0.0312126	RBP4	52.2867	-3.64575	0.970181	-3.75781	0.00017141	0.00677883
LINC03070	75.7077	4.13002	0.925072	4.46454	8.02419e-06	0.000591801	RGL3	110.099	-2.04856	0.46649	-4.39144	1.12605e-05	0.000772384
LOC101927999	122.641	2.73216	0.871846	3.13377	0.00172578	0.0369626	RNA45SN2	2750.92	-2.25382	0.372892	-6.04416	1.50187e-09	4.3411e-07
LOC101929599	16.1059	7.28599	1.84281	3.95374	7.69395e-05	0.00355243	RNA45SN4	3950.1	-2.05894	0.457578	-4.49966	6.80633e-06	0.000522802
LOC101929819	23.7597	5.37656	1.45641	3.69164	0.00022281	0.00816219	RNA45SN5	171.272	-11.1166	2.78184	-3.99614	6.43827e-05	0.0030926
LOC101930496_1	249.953	2.09352	0.614765	3.4054	0.000660667	0.0184886	RPS6KA1_1	8.64052	-6.80713	1.69607	-4.01348	5.98296e-05	0.00293306
LOC102723739	20.1115	4.36191	1.44224	3.0244	0.00249123	0.046805	RSPO4	19.1369	-2.80179	0.788298	-3.55422	0.000379098	0.012175
LOC102723750	80.3663	2.31909	0.705129	3.28888	0.00100586	0.0253264	S100A13	469.373	-2.25403	0.486924	-4.62911	3.67232e-06	0.000325586
LOC105369370	51.1871	2.38275	0.764864	3.11526	0.00183785	0.0384358	S100P	75.189	-4.28297	0.746687	-5.73596	9.69623e-09	2.02021e-06
LOC105369421	63.1715	2.11955	0.416935	5.08365	3.70259e-07	4.898e-05	SCN11A	18.0112	-4.02042	1.30325	-3.08491	0.00203613	0.0412873
LOC105370062	66.7018	6.87908	1.15464	5.95775	2.55732e-09	6.4214e-07	SCUBE2	41.57	-2.8268	0.501968	-5.63143	1.78719e-08	3.42401e-06
LOC105371512	37.6121	3.27568	1.08264	3.02565	0.00248099	0.0467795	SEMA3G	521.81	-4.15374	0.545789	-7.61052	2.72985e-14	3.03341e-11
LOC105372637	9.93061	6.59484	1.67026	3.94838	7.86822e-05	0.00361288	SLC16A14	19.4202	-3.60465	0.889577	-4.05209	5.07622e-05	0.00257446
LOC105375021_2	84.1107	3.83373	1.01653	3.77139	0.00016234	0.00652018	SLC16A8	30.1967	-2.03016	0.662483	-3.06448	0.0021805	0.0430623
LOC105375811	16.5043	3.46815	0.922997	3.75749	0.000171626	0.00677883	SLC35G2	98.9863	-2.72386	0.637776	-4.27087	1.9471e-05	0.00120201
LOC107984450	284.16	6.63563	0.781238	8.49373	2.00105e-17	3.33535e-14	SLC51B	29.2099	-3.03453	0.774352	-3.9188	8.89911e-05	0.00398738
LOC107985080	15.7398	7.25561	2.11901	3.42406	0.00061694	0.0175481	SMAD6	407.685	-2.77926	0.24395	-11.3927	4.54487e-30	7.57539e-26
LOC107985306	91.6918	1.99723	0.63809	3.13001	0.00174801	0.0371156	SNAI3	1380.16	-2.52815	0.364252	-6.94067	3.90246e-12	2.0327e-09
LOC107986675	31.6479	2.86857	0.748076	3.83459	0.000125773	0.0052673	SNCAIP	37.1173	-2.03933	0.553527	-3.68425	0.000229378	0.00827727
LOC107987292	52.8152	2.84538	0.920015	3.09276	0.00198306	0.0405069	SOCS7_1	31.6622	-6.34502	1.52713	-4.15486	3.2549e-05	0.00182669
LOC112267855	81.6785	3.71275	0.622325	5.96593	2.43238e-09	6.4214e-07	SPINK1	1062.61	-3.21494	0.788334	-4.07815	4.53963e-05	0.00235722
LOC112267942	26.2839	2.5966	0.679772	3.81981	0.000133552	0.00551003	SPON2	870.541	-2.05286	0.672692	-3.0517	0.00227548	0.0443599
LOC112267942_1	26.2839	2.5966	0.679772	3.81981	0.000133552	0.00551003	SULT1C2	560.323	-2.74671	0.578599	-4.74717	2.06282e-06	0.000204661
LOC122319436	189.145	2.43815	0.758944	3.21255	0.00131561	0.0306365	SYTL1	189.803	-2.19703	0.627449	-3.50153	0.000462599	0.0142
LOC124900992	59.2839	3.75868	0.814489	4.61478	3.93515e-06	0.00034162	TCF7	163.637	-2.23966	0.740457	-3.0247	0.00248882	0.046805
LOC124901761	14.0467	3.58575	1.05067	3.41284	0.000642894	0.0181316	TDRD3	1925.23	-2.12282	0.505083	-4.20291	2.63505e-05	0.0015357
LOC124904743	232.116	2.51076	0.642466	3.908	9.30621e-05	0.00412978	TLCD4	19.8165	-3.0273	0.83598	-3.62126	0.000293172	0.00995233
LOC124905598	26.2839	2.5966	0.679772	3.81981	0.000133552	0.00551003	TMEM52	49.6825	-2.27353	0.632163	-3.59643	0.000322616	0.0107547
LOC613038	103.901	2.34717	0.762913	3.07659	0.00209385	0.0419267	TNFAIP8L3	223.081	-3.57609	0.599017	-5.96992	2.37364e-09	6.38126e-07
LRRC25	3159.35	2.35094	0.544248	4.31962	1.56301e-05	0.000994359	TNK1	10.9775	-3.70068	1.139	-3.24907	0.00115784	0.02802
LRRC38	15.3958	7.2223	2.19072	3.29677	0.000978051	0.0248508	TRIM16L	294.096	-2.37434	0.260084	-9.12912	6.90576e-20	1.64436e-16
LST1_3	21.9167	20.5314	4.4097	4.65597	3.22465e-06	0.000301364	TRIM54	1300.89	-2.17873	0.365658	-5.95839	2.54743e-09	6.4214e-07
LST1_5	71.3522	9.43875	2.94772	3.20205	0.00136453	0.0312847	TRNP1	32.3822	-3.27751	0.81026	-4.04501	5.23212e-05	0.00263471
LTBP2	1648.48	3.02654	0.746954	4.05184	5.08158e-05	0.00257446	TTC22	22.252	-2.67619	0.640805	-4.17629	2.96307e-05	0.00170305
MARCKS	12852.5	3.11604	0.429739	7.25102	4.1364e-13	2.99763e-10	VLDLR	102.996	-2.38747	0.354796	-6.72913	1.70681e-11	7.68894e-09
MEF2C	550.185	2.85397	0.920429	3.10069	0.00193068	0.0398768	VPS52_5	81.9286	-24.0509	4.32853	-5.55637	2.75436e-08	4.99019e-06
MEFV	87.2645	2.13716	0.627074	3.40815	0.000654043	0.0184148	VSTM2L	45.7928	-3.79771	1.17631	-3.22849	0.00124448	0.0294644
MERTK	1154.1	2.39827	0.317853	7.5452	4.51578e-14	4.24059e-11	VWA5A	4747.75	-2.16804	0.327109	-6.62789	3.4053e-11	1.45537e-08
MFAP5	82.5729	2.67222	0.888554	3.00738	0.00263513	0.0488568	VWA7	51.3132	-2.07517	0.501181	-4.14056	3.46462e-05	0.00190588
MIR210HG	64.86	3.53408	0.586234	6.02844	1.65546e-09	4.67682e-07	WDR46_4	257.099	-3.30263	0.705053	-4.68423	2.81017e-06	0.000272325
MIR223HG	36.6968	5.00151	0.883362	5.6619	1.49705e-08	2.97057e-06	WFIKKN2	138.113	-6.40859	0.576095	-11.1242	9.56755e-29	7.9736e-25
MMP14	49328.8	2.05775	0.68035	3.02454	0.0024901	0.046805	ZBTB7C	71.7252	-2.71176	0.875901	-3.09597	0.00196173	0.040219
MMP2	1024.68	2.77153	0.554047	5.00233	5.66402e-07	7.04536e-05	ZDHHC19	54.9585	-3.25378	0.479633	-6.78391	1.16968e-11	5.41563e-09
MMP2-AS1	37.1106	3.04333	0.696142	4.3717	1.23281e-05	0.000821938
MN1	119.532	3.40252	1.00995	3.36899	0.000754433	0.0202494
MPEG1	8938.49	3.24944	0.615645	5.27811	1.3052e-07	2.08273e-05
MS4A6A	937.643	4.43329	1.43026	3.09964	0.00193755	0.0399197
MYEOV	71.2403	4.34154	1.1185	3.88157	0.000103782	0.00454027
MYO1G	2509.44	2.89853	0.828219	3.49971	0.000465764	0.0142186
MYO7A	704.509	2.87182	0.814932	3.524	0.000425081	0.0132187
NAIP_1	1732.32	2.07602	0.647375	3.20683	0.00134209	0.0310693
NBPF8	776.349	2.49049	0.672364	3.70408	0.000212159	0.00787588
NCF1B	430.323	3.08498	0.875822	3.52238	0.000427691	0.0132752
NDP	379.676	6.95864	2.21248	3.14518	0.00165984	0.0359302
NFKBIZ	1170.26	3.09758	0.954218	3.2462	0.00116957	0.0282118
NHS	61.0389	3.32491	0.560426	5.93282	2.97771e-09	7.28863e-07
NKG7	71.904	5.13737	1.12144	4.58106	4.62616e-06	0.000387482
NLRP3	861.468	3.74624	0.66302	5.65027	1.60196e-08	3.10482e-06
NOD2	357.274	3.27673	0.46277	7.08068	1.4345e-12	8.75154e-10
NOTCH2NLR	10.729	5.2289	1.70152	3.07308	0.00211862	0.0422124
NRIR	23.9869	5.4089	1.51309	3.57473	0.00035059	0.0114134
NT5DC4	9.16496	3.52969	1.16237	3.03664	0.00239229	0.0456755
NT5E	109.898	5.26607	1.38131	3.81238	0.000137634	0.00566441
OLFML2B	2531.91	2.74597	0.500564	5.48575	4.11713e-08	7.07467e-06
OSM	318.855	3.5305	0.876859	4.0263	5.66612e-05	0.00281642
P2RY6	466.774	3.10579	0.610702	5.08561	3.66456e-07	4.88647e-05
PADI2	370.097	2.08727	0.597011	3.49619	0.000471944	0.0143547
PDE4B	712.435	4.21658	0.935156	4.50896	6.51455e-06	0.000507404
PDPN	578.236	4.25384	0.714184	5.95623	2.5812e-09	6.4214e-07
PGGHG	141.736	2.3069	0.684087	3.37224	0.000745602	0.0201095
PID1	388.836	2.82504	0.432802	6.52734	6.69497e-11	2.53618e-08
PLAU	4033.66	2.21097	0.389939	5.67004	1.42763e-08	2.86695e-06
PLEKHA7	151.842	3.45153	0.564725	6.11187	9.8468e-10	3.09673e-07
PLEKHG3	436.126	2.36851	0.453018	5.22829	1.71087e-07	2.60794e-05
PLEKHH3	79.8643	2.13101	0.67574	3.15359	0.00161274	0.035231
PLTP	3299.38	2.86904	0.880057	3.26006	0.00111389	0.0272971
PMP22	1375.06	2.08596	0.417958	4.99083	6.01216e-07	7.42302e-05
PROB1	25.7807	3.23922	1.05744	3.06326	0.00218938	0.0431865
PTAFR	11848.2	2.03755	0.565902	3.60053	0.000317573	0.0106291
PTGIR	466.39	4.09766	0.564866	7.25422	4.03979e-13	2.99763e-10
PVT1	44.2768	2.25572	0.64646	3.48935	0.000484201	0.014689
RASAL3	446.91	2.70204	0.45311	5.96332	2.47159e-09	6.4214e-07
RHOH	150.391	3.30466	0.951561	3.47289	0.000514896	0.0153529
RNASE2	17.5591	3.92721	1.0499	3.74055	0.000183619	0.00706841
RNF135_1	22.0648	2.59508	0.670451	3.87064	0.000108549	0.00469945
S100A8	1678.98	2.52339	0.720953	3.50007	0.000465134	0.0142186
S100B	38.6748	6.07514	1.40445	4.32563	1.52094e-05	0.000971305
SAMSN1	1757.96	2.43675	0.55698	4.37493	1.21472e-05	0.000813129
SCN1B	528.45	3.41542	0.933099	3.6603	0.000251918	0.00889613
SELL	38.7695	3.63113	1.05747	3.4338	0.000595183	0.0170749
SEMA4A	3210.28	2.53098	0.404429	6.25816	3.89547e-10	1.29859e-07
SEMA4B	1354.69	2.18042	0.545231	3.99907	6.35929e-05	0.00308896
SERPINA1	6901.2	2.76573	0.459887	6.01393	1.81081e-09	5.03044e-07
SERPINB9	1038.19	2.61136	0.780758	3.34465	0.00082387	0.0219015
SERPINF1	187.426	2.49158	0.769585	3.23756	0.00120557	0.0288298
SIGLEC5	799.676	4.42643	0.75784	5.84085	5.19349e-09	1.1698e-06
SLA	2045.95	2.28439	0.426544	5.35558	8.5281e-08	1.43582e-05
SLAMF1	471.667	5.75481	1.73948	3.30835	0.000938464	0.0242517
SLC39A8	13201.3	3.89557	0.892173	4.36639	1.26318e-05	0.000832204
SMN1_3	19.699	4.70387	1.04985	4.48051	7.44664e-06	0.000559102
SMPDL3A	523.874	2.25328	0.328167	6.86625	6.59093e-12	3.32902e-09
SORL1	816.378	2.57189	0.811946	3.16756	0.00153721	0.0342672
SPACA6	94.1777	2.80819	0.726386	3.86598	0.000110646	0.00476549
ST8SIA4	1271.47	2.89045	0.44079	6.55742	5.47458e-11	2.16559e-08
STING1	553.713	2.41202	0.752578	3.205	0.0013506	0.0311367
STK32B	22.1901	4.22205	1.05999	3.9831	6.80222e-05	0.0032265
SYT1	126.998	2.42527	0.749043	3.23782	0.00120448	0.0288298
SYT17	193.398	2.67671	0.792289	3.37845	0.000728946	0.0197884
TAPBP_1	738.036	3.7528	1.00245	3.74362	0.000181389	0.00706398
TAPBP_2	738.036	3.7528	1.00245	3.74362	0.000181389	0.00706398
TCF4	914.167	2.64225	0.385385	6.85612	7.07558e-12	3.4687e-09
TGFBI	34394.1	2.10663	0.647839	3.25179	0.00114682	0.0278648
TGM3	23.0762	4.75462	1.46675	3.24161	0.00118857	0.0285463
THBD	780.987	2.43302	0.761855	3.19354	0.00140538	0.0319575
TLR2	4352.7	2.96203	0.667585	4.43693	9.12509e-06	0.000658429
TMIGD3	35.4418	3.37004	1.0881	3.09716	0.00195383	0.0401065
TMOD2	380.533	2.73859	0.363759	7.5286	5.12875e-14	4.49926e-11
TMPO-AS1	45.3155	2.45269	0.798224	3.07268	0.00212145	0.0422124
TNFRSF6B	76.6184	2.05883	0.642128	3.20626	0.00134472	0.0310872
TNFRSF9	570.894	2.46919	0.714766	3.45455	0.000551214	0.0161187
TPBGL	86.1716	2.51534	0.57331	4.3874	1.14716e-05	0.00078364
TPSB2	41.8452	8.66397	1.74503	4.96493	6.87256e-07	8.18228e-05
TPSD1	10.8379	6.70966	1.94183	3.45533	0.000549613	0.0161001
TREM1	925.999	3.5318	0.764927	4.61718	3.88992e-06	0.000339462
TREML2	81.3029	3.21123	1.06526	3.01451	0.00257398	0.0479363
TXLNB	317.404	2.19422	0.43282	5.0696	3.9866e-07	5.2272e-05
UTS2B	34.8808	2.16742	0.706941	3.06592	0.00217	0.0429568
VCAN	605.478	4.09244	0.541661	7.55535	4.17721e-14	4.24059e-11
VMO1	348.406	3.24692	0.816331	3.97746	6.96559e-05	0.00326421
VSIG4	1818.25	3.29773	0.46596	7.07728	1.47014e-12	8.75154e-10
WDR17	26.7341	2.01238	0.643087	3.12925	0.00175252	0.0371642
WDR46_3	101.126	9.94418	1.52581	6.51732	7.15729e-11	2.65106e-08
WDR54	35.7435	2.36688	0.644312	3.67349	0.000239256	0.00853944
ZNF467	572.975	3.11899	0.531157	5.87207	4.30381e-09	1.02327e-06
