# Supplementary material for: Human macrophages infected with Egyptian Rousette bat-isolated Marburg virus display inter-individual susceptibility and antiviral responsiveness
Source: Npj Viruses. 2024 May 2;2:19. doi: 10.1038/s44298-024-00027-3 (PMC11721647; doi:10.1038/s44298-024-00027-3)
Supplement: Supplementary file 3 — Supplementary Table2 [file 44298_2024_27_MOESM3_ESM.xlsx]

## Sheet: Sheet1
	GM-CSF	IFN gamma	IL-1 beta	IL-12p70	IL-13	IL-18	IL-2	IL-4	IL-5	IL-6	TFN alpha	IL-10	IL-17A (CTLA-8)	IL-21	IL-22	IL-23	IL-27	IL-9	IFN alpha	IL-1 alpha	IL-15	IL-1RA	IL-31	IL-7	TFN beta	Eotaxin (CCL11)	GRO alpha (CXCL1)	IL-8 (CXCL8)	IP-10 (CXCL10)	MCP-1 (CCL2)	MIP-1 alpha (CCL3)	MIP-1 beta (CCL4)	RANTES (CCL5)	SDF-alpha
mock 1	OOR <	1.69	0.57	1.86	2.25	0.285	OOR <	3.465	2.97	8.82	0.795	OOR <	OOR <	8.115	OOR <	9.09	12.36	6.69	0.225	0.165	2.49	OOR <	OOR <	OOR <	2.775	3.945	215.175	4841.23	11.775	1299.8	19.8	190.035	1.62	225.195
mock 2	OOR <	1.69	0.945	2.11	2.25	OOR <	OOR <	3.465	0.105	10.02	0.795	OOR <	7.5	5.91	OOR <	11.59	9.21	6.285	0.18	0.195	1.53	OOR <	2.475	OOR <	2.775	4.035	103.02	92484.9	10.395	1155.15	15.84	250.29	1.14	264.24
mock 3	OOR <	1.69	0.57	1.86	2.25	OOR <	OOR <	3.465	7.005	38.655	1.515	OOR <	7.5	13.53	OOR <	10.35	2.715	3.825	0.09	0.165	1.53	OOR <	3.24	OOR <	1.845	4.185	617.85	13827.3	10.305	744.24	186.24	1091.65	2.58	342.285
mock 4	OOR <	2.27	0.945	2.11	2.25	OOR <	OOR <	4.05	2.085	12.36	1.515	0.6	13.23	10.29	OOR <	15.34	9.21	5.475	0.27	0.255	2.13	OOR <	3.24	0.21	4.065	3.18	25.005	169327	5.325	918.735	233.715	873.75	OOR <	263.175
mock 5	6.585	1.49	0.15	1.86	3.58	OOR <	OOR <	2.895	OOR <	83.505	2.22	OOR <	OOR <	4.8	OOR <	6.57	6	2.115	0.045	0.075	OOR <	OOR <	OOR <	OOR <	1.53	3.405	341.16	776.22	9.345	494.49	138.96	197.61	0.57	192.105
mock 6	OOR <	1.88	0.945	2.11	2.25	1.395	OOR <	4.05	2.085	11.205	1.515	OOR <	7.5	10.29	OOR <	19.065	6	7.095	0.225	0.165	3.36	OOR <	4.695	OOR <	2.775	4.125	60.585	OOR >	4.125	1146.93	142.545	376.53	OOR <	301.605
mock 7	OOR <	2.27	0.945	1.59	2.25	1.395	OOR <	3.465	2.085	33.945	1.515	OOR <	4.53	7.02	OOR <	16.575	OOR <	3.39	0.09	0.105	0.6	OOR <	1.68	OOR <	2.145	3.855	615.315	2184.52	21.945	585.105	118.425	470.46	3.195	285.78
mock 8	OOR <	1.69	0.945	1.59	2.25	0.285	OOR <	3.465	0.105	69.45	2.22	OOR <	OOR <	3.66	OOR <	14.1	2.715	2.97	0.18	0.15	OOR <	OOR <	OOR <	OOR <	2.775	3.84	482.67	1056.51	6.3	539.73	63.3	200.28	OOR <	190.05
LPS 1	87.03	3.16	3.915	4.18	5.57	13.485	38.55	5.19	60.09	2180.3	20.73	15.21	53.055	34.605	18.315	16.575	33.69	15.675	0.78	1.005	6.09	156.765	13.785	1.755	6.075	5.7	4812.33	40057	3984.69	1432.43	122.685	181591	200.415	562.11
LPS 2	99.855	3.06	3.27	4.45	8.51496	12.24	44.805	5.775	71.955	OOR >	32.85	12.795	50.49	29.385	29.91	35.04	27.69	11.82	0.96	1.41	4.635	141.27	14.385	1.275	5.745	5.385	4569.33	26500.8	1027.96	1533.64	95.415	155480	206.955	540.69
LPS 3	3307.97	2.57	1.98	2.76	3.58	10.995	30.765	15.51	51.645	64103	84.66	0.6	32.25	16.74	14.28	15.345	15.48	5.475	0.225	0.51	2.67	OOR <	3.24	0.21	4.065	4.545	3628.05	25420.5	81.75	889.83	77.7	25060.7	173.925	470.97
LPS 4	1262.58	1.98	0.945	2.25	2.25	5.505	17.46	6.915	21.885	1563.52	35.535	0.255	13.23	12.45	OOR <	21.525	15.48	5.475	0.45	0.615	2.31	OOR <	6.09	0.405	4.065	4.32	2423.51	OOR >	9.87	1454.54	129.33	35614.5	19.5	434.475
LPS 5	67.8	2.08	2.31	2.11	3.58	6.105	30.225	4.05	52.26	13503.9	28.485	2.205	7.5	16.74	OOR <	28.905	15.48	4.65	0.18	1.665	1.935	OOR <	8.76	OOR <	2.46	4.515	3884.13	4669.39	120.24	660.27	77.175	13108.7	34.305	359.385
LPS 6	7972.55	2.47	1.29	2.63	3.58	9.765	37.05	29.79	54.075	OOR >	206.22	0.375	24.225	16.74	OOR <	16.575	9.21	7.89	0.615	1.065	1.53	OOR <	3.24	0.585	4.395	4.515	13703.4	OOR >	22.785	2385.12	131.22	58000.9	113.205	472.23
LPS 7	32.19	2.08	1.29	1.86	3.58	9.765	16.05	4.62	23.88	2320.24	16.32	3.315	1.41	8.115	OOR <	21.525	6	2.97	0.27	3	2.31	76.395	3.24	0.21	2.775	5.505	3797.64	6350.34	364.005	711.135	106.965	33709.1	76.29	424.77
LPS 8	324.03	2.77	2.64	2.63	5.57	13.485	38.055	4.62	70.185	OOR >	52.95	2.49	24.225	22.035	OOR <	19.065	15.48	10.26	0.525	2.385	2.31	58.215	8.76	0.765	5.4	4.92	4767.47	13487.4	60.555	945.96	84.51	136703	153.885	530.76
MARV 1	9.735	1.88	1.125	2.38	3.58	OOR <	OOR <	4.05	8.52	261.9	2.925	OOR <	1.41	7.02	OOR <	14.1	OOR <	6.285	69.9	0.63	4.935	OOR <	8.76	11.16	6.075	3.975	148.41	2634.7	491.07	464.94	132.855	1042.25	10.785	326.535
MARV 2	19.875	2.27	1.29	2.38	5.57	2.535	7.83	4.05	14.34	251.115	3.27	OOR <	10.395	13.53	OOR <	9.09	12.36	5.055	43.38	0.51	3.69	13.41	8.1	9.84	5.07	4.485	675.765	2781.49	534.6	546.12	173.145	1109.25	9.42	377.895
MARV 3	OOR <	2.08	1.29	2.11	2.25	1.965	3.165	2.895	8.52	37.725	1.515	OOR <	4.53	14.595	OOR <	11.595	6	4.65	0.87	0.375	2.31	OOR <	3.24	0.765	2.775	3.99	177.15	146840	179.25	1009.25	193.245	879.06	8.55	284.7
MARV 4	OOR <	1.49	0.57	1.86	2.25	OOR <	OOR <	4.05	0.105	3.57	0.795	OOR <	OOR <	4.8	OOR <	11.595	9.21	7.095	0.27	0.21	1.53	OOR <	3.24	OOR <	3.42	2.985	14.64	20921.1	2.805	429.315	194.925	425.46	OOR <	227.28
MARV 5	2.67	2.08	1.29	2.11	3.58	OOR <	3.165	3.465	7.005	105.87	2.22	OOR <	10.395	13.53	OOR <	11.595	15.48	4.65	2.67	1.215	2.31	47.97	1.68	1.59	4.065	3.825	314.655	9240.39	294.6	907.92	68.55	400.455	6.75	292.305
MARV 6	OOR <	1.49	0.57	1.86	1.33	OOR <	OOR <	4.05	2.085	6.3	0.795	OOR <	OOR <	3.66	OOR <	9.09	OOR <	4.23	0.18	0.195	2.67	OOR <	2.475	OOR <	2.775	2.955	36.375	24690.5	3.36	762.255	165.465	335.37	OOR <	259.44
MARV 7	OOR <	1.69	0.765	1.59	2.25	OOR <	OOR <	2.895	0.105	127.485	2.22	OOR <	1.41	7.02	OOR <	4.035	OOR <	1.215	1.53	0.165	1.53	OOR <	OOR <	0.405	0.945	4.005	467.655	54919.5	1383.29	OOR >	136.665	992.94	17.88	332.145
MARV 8	9.735	1.49	0.945	1.86	3.58	4.905	OOR <	3.465	8.52	414.735	4.32	OOR <	1.41	4.8	OOR <	6.57	OOR <	0.75	0.36	0.135	1.53	OOR <	1.68	0.21	2.145	3.465	1715.13	3216	89.055	427.545	104.385	551.625	4.77	237.75
Standard curve (pg/mL)	11,71-60044,79	9,37-9877,12	1,76-7164,22	7,65-23582,03	3,09-14379,22	11,51-50969,40	7,06-7067,64	12,25-39854,45	7,65-7924,13	10,48-10989,76	5,64-25560,92	0,61-2010,48	3,02-10338,64	10,45-53143,13	25,29-119118,30	12,71-55277,26	22,46-96857,80	9,42-40176,11	0,51-532,65	0,51-532,65	2,78-13386,17	31,98-109347,07	13,92-52781,42	0,62-2737,98	7,80-7936,34	0,68-734,35	2,92-2629,58	2,18-8079,03	1,56-1556,25	4,22-4429,15	2,22-507,89	6,90-36386,51	0,73-193,07	13,92-47582,34
Value = Value extrapolated beyond standard range
OOR = Out of Range; OOR> = Out of Range Above; OOR< = Out of Range Below
Concentration Units = pg/ml
